# Supplementary material for: Prevalence of refractive error in Portugal estimated from ophthalmic lens manufacturing data: Ten-years analysis
Source: PLoS One. 2023 Apr 21;18(4):e0284703. doi: 10.1371/journal.pone.0284703 (PMC10121041; doi:10.1371/journal.pone.0284703)
Supplement: S1 File — (XLSX) [file pone.0284703.s001.xlsx]

## Sheet: Dataset
	Non-progressive/Single Vision prescriptions																			Progressive/Multifocal Prescriptions
TABLE 1. Criteria: Spherical equivalent (Sph+0,5xCil) of single vision lenses																			TABLE 2. Criteria: Spherical equivalent (Sph+0,5xCil) of multifocal lenses
	1	2	3	4	5	6	7	8	9	10	11	12	13	14	15	16				1	2	3	4	5	6	7	8	9	10	11	12	13	14	15	16
Esfera	≤-20	[-19.99,-15]	[-14.99,-10]	[-9.99,-8.00]	[-7.99,-6.00]	[-5.99,-3.00]	[-2.99,-1.50]	[-1.49,-0.50]	[-0.49,-0.01]	0.00	[+0.01,+0.49]	[+0.50,+1.49]	[+1.50,+2.99]	[+3.00,+5.99]	[+6.00,+9.99]	≥+10.00	Total		Esfera	≤-20	[-19.99,-15]	[-14.99,-10]	[-9.99,-8.00]	[-7.99,-6.00]	[-5.99,-3.00]	[-2.99,-1.50]	[-1.49,-0.50]	[-0.49,-0.01]	0.00	[+0.01,+0.49]	[+0.50,+1.49]	[+1.50,+2.99]	[+3.00,+5.99]	[+6.00,+9.99]	≥+10.00	Total
2010	0.000253856	0.00113502	0.00469802	0.00610608	0.0154502	0.0792752	0.12882	0.173218	0.0895141	0.0340065	0.0589803	0.128689	0.160875	0.108836	0.00918507	0.000957883	1		2010	0	0.000224936	0.00197363	0.00331599	0.00814607	0.0407715	0.0588655	0.104731	0.0716264	0.0346377	0.0853039	0.266433	0.258108	0.0629337	0.00264844	0.000280565	1
2011	0.000297695	0.000940392	0.00462119	0.00602774	0.014707	0.0790956	0.135151	0.177111	0.0898761	0.0334699	0.0553204	0.121592	0.162405	0.109652	0.00889045	0.000842314	1		2011	4.65103e-06	0.000139531	0.0016953	0.00298829	0.00751839	0.039378	0.0575891	0.104841	0.0715771	0.0345502	0.0863464	0.267832	0.259567	0.0634889	0.00229296	0.000190692	1
2012	0.000294689	0.00094674	0.00422966	0.00556843	0.0133757	0.0739604	0.132569	0.18459	0.0952487	0.0347307	0.0565924	0.121293	0.159394	0.107812	0.00853266	0.0008614	1		2012	5.41146e-06	0.000151521	0.00159638	0.00263538	0.00731629	0.0391113	0.057881	0.107647	0.0732144	0.0351096	0.0842077	0.266696	0.258909	0.0629055	0.0024541	0.000159638	1
2013	0.000298961	0.00107729	0.00467857	0.00629022	0.0148604	0.0802076	0.133833	0.175166	0.0858088	0.0202383	0.0565621	0.124694	0.166286	0.119758	0.00990524	0.000335043	1		2013	1.16527e-05	0.000171877	0.00138667	0.00272673	0.00702658	0.0380111	0.0571361	0.108114	0.0729634	0.0348299	0.0835353	0.265114	0.264149	0.062208	0.00240046	0.000215575	1
2014	0.000417015	0.00128934	0.00547013	0.00700202	0.0167359	0.0834519	0.125573	0.156493	0.0729393	0.0353527	0.0510226	0.120268	0.167412	0.143238	0.0122892	0.00104467	1		2014	2.65778e-05	0.000165373	0.00163306	0.00282315	0.00693089	0.0383399	0.0577623	0.109362	0.0735318	0.0349675	0.0830968	0.261944	0.262455	0.0642857	0.00253375	0.000141748	1
2015	0.000455723	0.00152447	0.00621819	0.00751596	0.0183238	0.0886347	0.128912	0.16029	0.0743129	0.0346951	0.0500717	0.113919	0.158418	0.142889	0.0127996	0.00102017	1		2015	1.457e-05	0.000151528	0.00187953	0.00287613	0.00709852	0.0384212	0.0577061	0.109762	0.0745607	0.0385581	0.0849492	0.258773	0.25812	0.0643063	0.00267797	0.0001457	1
2016	0.000445215	0.00153931	0.00651719	0.00828147	0.0195587	0.0939617	0.13517	0.164943	0.0782773	0.0366994	0.0497362	0.106406	0.149367	0.135618	0.0124755	0.0010041	1		2016	8.84027e-06	0.000221007	0.00170028	0.00289077	0.00787079	0.0397311	0.0575413	0.11109	0.0772994	0.0423037	0.0860748	0.255496	0.251742	0.0628927	0.00299391	0.000144391	1
2017	0.000527849	0.00159131	0.00663952	0.00882077	0.0207647	0.100159	0.140418	0.170581	0.081946	0.0395344	0.0514498	0.107443	0.143459	0.114952	0.0105958	0.0011178	1		2017	3.05152e-05	0.000238019	0.00204757	0.00314612	0.00778139	0.0393647	0.058278	0.112043	0.0786592	0.0431364	0.0860225	0.252572	0.249163	0.0642071	0.00314612	0.000164782	1
2018	0.00047014	0.00128142	0.00622363	0.00804399	0.020646	0.108883	0.161757	0.188529	0.0823864	0.0583461	0.0511822	0.104188	0.122841	0.0774098	0.0069059	0.00090588	1		2018	1.1286e-05	0.000155183	0.00130072	0.00271712	0.00848428	0.0455251	0.0654139	0.11733	0.0795892	0.0432425	0.0853874	0.250395	0.239498	0.0579002	0.00288641	0.000163648	1
2019	0.000297078	0.000953124	0.00517719	0.00770854	0.0201301	0.107619	0.163325	0.188746	0.0866414	0.0424388	0.0535606	0.107768	0.125342	0.0829682	0.0065976	0.000727221	1		2019	1.43686e-05	0.000252887	0.00212081	0.00293407	0.00833091	0.0439708	0.0619804	0.116024	0.0788491	0.0416373	0.0852317	0.247689	0.244637	0.0631098	0.00303465	0.000183918	1
2020	0.000315062	0.00149363	0.00765485	0.0101131	0.0248783	0.117437	0.158663	0.185968	0.0884392	0.0401685	0.0512385	0.102605	0.122162	0.0803098	0.00776765	0.000785711	1		2020	2.01618e-05	0.000191537	0.00189521	0.00294698	0.00804454	0.0407368	0.0576761	0.110917	0.0795348	0.0427026	0.0854456	0.249233	0.25174	0.0656904	0.00309819	0.000127691	1
